# Supplementary material for: Genome organization and the role of centromeres in evolution of the erythroleukaemia cell line HEL
Source: Evol Med Public Health. 2013 Oct 1;2013(1):225–40. doi: 10.1093/emph/eot020 (PMC3868402; doi:10.1093/emph/eot020)
Supplement: Supplementary Data [file supp_eot020_Supp_table_1_chr11.xls]

## Sheet: format 2
Supplementary Table 1. Results of FISH with chromosome 11 probes in the chromosome 11-containing abnormal chromosomes. Each + represents a signal intensity equivalent to one copy on the normal chromosome.
probe	chr 11 position (Mb, hg18)	cytoband	der(9)	der(4;20) t(4;11;20)	der(20) t(11;15;20)	der(19)t(6;11;15;19;20)
RP11-418A08	96.57-96.74	11q21-q22.1	+++	-	-	-
RP11-326G04	114.63-114.76	11q23.2	-	+	+	+
MLL	117.81-117.90	11q23.3	-	+	+	+
RP11-100P11	124.59-124.76	11q24.2	-	+	+	-
RP11-676M6	127.30-127.49	11q24.2-.3	-	+	+	++
