# Supplementary material for: Genome organization and the role of centromeres in evolution of the erythroleukaemia cell line HEL
Source: Evol Med Public Health. 2013 Oct 1;2013(1):225–40. doi: 10.1093/emph/eot020 (PMC3868402; doi:10.1093/emph/eot020)
Supplement: Supplementary Data [file supp_eot020_Supp_table_2_chr20.xls]

## Sheet: format 2
Supplementary Table 2. Results of FISH with chromosome 20 probes in the chromosome 20-containing abnormals. Each + represents a signal intensity equivalent to one copy on the normal chromosome. (+) represents reduced intensity signal.
probe	chr 20 position (Mb, hg18)	cytoband	r(20)	der(9)	der(4;20) t(4;11;20)	der(20) t(11;15;20)	der(19)t(6;11;15;19;20)
RP11-717H21	24.06 - 24.26	20p11.21	-	-	-	-	-
RP11-384D7	25.23 - 25.36		-	-	-	-	-
RP11-96L6	25.47 - 25.52		-	-	-	-	-
RP11-161K13	25.50 - 25.66		-	-	-	-	-
RP11-716O17	26.01 - 26.19	20p11.1	-	-	-	-	-
RP11-786O24	26.10 - 26.25		(+)	-	-	-	-
D20Z1		centromere	+	-	+	+	-
RP11-805A11	28.06 - 28.22	20q11.1	+	-	+	+	+
RP11-348I14	28.19 - 28.26		+	-	+	+	+
RP11-602P9	29.29 - 29.46	20q11.21	+	++	-	-	-
RP11-802B20	29.49 - 29.64		+	++	-	-	-
RP11-363M16	29.53 - 29.73		+	++	-	-	-
RP11-702M08	29.64 - 29.81		+	++	-	-	-
RP11-243J16	29.75 - 29.92		+	++	-	-	-
RP11-71I02	29.95 - 30.10		+	++	-	-	-
RP11-620H13	29.98 - 30.18		+	++	-	-	-
RP11-483M19	30.07 - 30.26		++	++	-	-	-
RP11-611G17	30.17 - 30.35		++	++	-	-	-
RP11-392M18	30.23 - 30.38		+	++	-	-	-
RP11-724J12	30.44 - 30.63		(+)	++	-	-	-
RP11-60H7	30.96 - 31.04		-	++	-	-	-
RP11-49G10	31.18 - 31.34		-	++	-	-	-
RP11-120F10	31.51 - 31.66	20q11.22	-	++++	-	-	-
RP11-541L2	31.79 - 31.98		-	++++	-	-	-
RP11-346K17	32.59 - 32.75		-	++++	-	-	-
RP11-173P6	33.39 - 33.54		-	+++	-	-	-
RP11-556C10	36.53-36.71	20q11.23	-	+++	-	-	-
D20S108	40.26	20q12	-	-	-	-	-
RP11-69I10	41.47-41.63	20q13.11-q13.12	-	-	-	-	-
RP11-754K18	58.32-58.47	20q13.33	-	+	-	-	-
