# Supplementary material for: Genome organization and the role of centromeres in evolution of the erythroleukaemia cell line HEL
Source: Evol Med Public Health. 2013 Oct 1;2013(1):225–40. doi: 10.1093/emph/eot020 (PMC3868402; doi:10.1093/emph/eot020)
Supplement: Supplementary Data [file supp_eot020_Supp_table_3_mb.xlsx]

## Sheet: Sheet1
Supplementary Table 3. Results of M-BAND. Only the content visualised by M-BAND is noted. The breakpoints are those determined by SNP array or BAC FISH, if available.
XCyte probe	Abnormal chromosome
	der(1)t(1;15)	der(2)t(2;10)	der(3)t(3;18)	der(4)t(4;14)	der(6)t(3;6)	der(8)t(4;8) and/order(8)t(4;8;13)	der(8)t(4;8;13)	der(9)	der(10)t(2;10;18)	der(10;19)	der(18)t(10;18)	r(18)	der(19)t(6;11;15;19;20)	der(4;20) t(4;11;20)	der(20) t(11;15;20)	r(20)
3			3q10->3qter		3pter->3p14.3
4				4p15.33->4qter		4q32.1->4qter								4pter->4p12
10		10q26->10qter							10p11.2->10q26		10pter->10p11.2
11								11q13.1->11q21					11q23.1->11q25; 11q25->11q24.1a	11q23.1->11qter	11q23.1->11qter
13						13q21.31->13qter	13q21.31->13qter
15	15q22.31->15qter												15q26.2->15qter		15q10->15qter
18			18q10->18qter					18q22.1->18qter	18q11.2->18qter		18pter->18q11.2	18p11.23->18q11.2
19								19p13		19q10->19qter			19q10->19q12			19p13
20								20q11.2->20q11.2; 20q13.33b					20q11.1->20q11.1; 20q13.33b	20q10->20q11.1; 20q13.33b	20q10->20q11.1; 20q13.33b	20p11.1->20q11.2
a Two bands visible
b Incorporating FISH results
