# Supplementary material for: Genome organization and the role of centromeres in evolution of the erythroleukaemia cell line HEL
Source: Evol Med Public Health. 2013 Oct 1;2013(1):225–40. doi: 10.1093/emph/eot020 (PMC3868402; doi:10.1093/emph/eot020)
Supplement: Supplementary Data [file supp_eot020_Supp_table_4_fish.xlsx]

## Sheet: Table 1C
Supplementary Table 4. Results of FISH with other single locus probes. Results are only given if the abnormal chromosome contains a component of the chromosome from which the probe is derived.
probe	der(1)t(1;15)	der(2)t(2;10)	der(?3;18)t(3;18)	der(4)t(4;14)	der(4;20) t(4;11;20)	der(5;17)	der(6)t(1;6)	der(6)t(3;6)	der(9)	der(10)t(2;10;18)	der(10;19)	der(18)t(10;18)	r(18)	der(19)t(6;11;15;19;20)	der(20) t(11;15;20)	r(20)	psudic(22;9)
1 centromere (1/5/19)	+							-
4 centromere				+	+
5 centromere (1/5/19)						+
6 centromere							+	+						-
9 centromere									+								+
10 centromere		-								+	+	-
11 centromere					-				-					-	-
17 centromere						+
18 centromere			+						-	-		+	+
19 centromere (1/5/19)									-		+			+
20 centromere					+				-					-	+	+
LPE NOR									++++						-		++++++
MYB (6q23.3)							+	-						+
TP53 (17p13)						-
